# Supplementary material for: Circulating B Lymphocyte Subsets in Patients with Systemic Lupus Erythematosus
Source: Medicina (Kaunas). 2024 Dec 2;60(12):1994. doi: 10.3390/medicina60121994 (PMC11727997; doi:10.3390/medicina60121994)
Supplement: Supplementary file 1 [file medicina-60-01994-s001.zip]

Archive with 1 entries (1 files):
- medicina-3318528-supplementary.pdf
